# Supplementary material for: Head morphology of Tricholepidion gertschi indicates monophyletic Zygentoma
Source: Front Zool. 2014 Mar 13;11:16. doi: 10.1186/1742-9994-11-16 (PMC3975249; doi:10.1186/1742-9994-11-16)
Supplement: Additional file 1 — Homologization of the muscular terminology with other authors. Abbreviations: +, muscle present (either in species described in the present study or the muscle is present in a study by a different author, but has no abbreviation); -, muscle absent;/, muscle not dealt with by the author; ?, unclear homology. [file 1742-9994-11-16-S1.XLS]

## Sheet: TG Muscle homologisation
Muscle name	Abbrev.	Kéler 1963	Matsuda 1965	Pass et all. 2006	Machilis germanica (this study)	Tricholepidion gertschi	Lepisma saccharina (this study)	Zygentoma: Chauderonneret 1950	Zygentoma: Woo 1950	Ephemera danica (this study)	Heptagenia sulphurea (this study)	Siphlonurus lacustris (this study)	Staniczek 2000	Ephemeroptera: Staniczek 2001	Ephemeroptera: Strenger 1970	Lestes virens (this study)	Gomphus pulchellus (this study)	Ephiophlebia superstes (this study)	Odonata: Short 1955	Odonata: Mathur & Mathur 1961	Epiophlebia superstes (Asahina 1954)	Davidius nanus (Asahina 1954)	Mnais strigata (Asahina 1954)	Perla marginata (this study)	Plecoptera: Moulins 1968	Plecoptera: Chisholm 1962	Grylloblattodea: Wipfler et al. 2011	Grylloblattodea: Walker 1931	Grylloblattodea: Nagashima 1982	Mantophasmatodea: Baum et all 2006	Mantophasmatodea: Wipfler et al. 2011	Blattodea: Wipfler et al. 2011	Blattodea: Dorsey 1943	Blattodea: Snodgrass 1943, 1944	Abbrev.	Isoptera: Vishnoi 1956, 1962	Mantodea: Hymenopus	Mantodea: Leverault 1938	Mantodea: Carbonaro 1949	Orthoptera: Zolessi 1968	Orthoptera: Strenger 1942	Orthoptera: Blackith & Blackith 1967	Orthoptera: Albrecht 1953	Dermaptera: Strenger 1942	Dermaptera: Kadam 1961	Dermaptera: Dorsey 1943	Embioptera: Rähle 1970	Phasmatodea: Wipfler et al. 2011	Phasmatodea: Marquardt 1940
M. tentorioscapalis anterior	0an1	1	52	/	+	+	+	pps+pas	47a	+	+	+	/	M1	5	+	+	+	4	28	+	+	+	+	lsc1+lsc2	A.D.M.	+	13	52	1	+	+	/	-	0an1	3	1	5	35	5	5	5	5	4?	dp.a	/	1	+	-
M. tentorioscapalis posterior	0an2	2	54	/	+	+	+	rps+ras+ravs+rms	48a	+	+	+	/	M3	4	+	+	+	5	27	+	+	+	+	dsc	A.E.M	+	12	54	2	+	+	/	-	0an2	4	2	4	36	4	4	4	4	5?	lvs	/	3	+	-
M. tentorioscapalis lateralis	0an3	3	51	/	+	+	+	ravs	47b?	+	-	-	/	-	-	-	-	-	-	-	-	-	-	+	fsc	-	+	14	53	3	+	+	/	-	0an3	-	3	6	37	-	-	-	-	-	-	/	-	-	-
M. tentorioscapalis medialis	0an4	4	53	/	+	+	+	rms	48b?	-	-	+	/	M2?	-	-	-	-	-	-	-	-	-	+	-	-	-	-	-	-	-	-	/	-	0an4	3	-	-	-	-	-	-	-	-	-	/	2	+	-
M. frontopedicellaris	0an5	-	-	/	-	-	-	-	-	-	-	-	/	-	-	-	-	-	-	-	-	-	-	-	-	-	-	-	-	-	-	-	/	-	0an5	-	-	-	-	-	-	-	-	-	-	/	-	-	-
M. scapopedicellaris lateralis	0an6	5	+	/	+	+	+	+	49	-	-	-	/	-	/	+	+	+	6	29	/	/	/	+	fpd1+fpd2	-	+	15	+	5	+	+	/	-	0an6	5	5	7	38+39	6	-	6	6	-	lv.fl	/	4+6	+	-
M. scapopedicellaris medialis	0an7	6	+	/	+	+	+	+	50	-	-	-	/	M4?	/	+	+	+	7	30	/	/	/	+	epd1+epd2	-	+	16	+	6	+	+	/	-	0an7	6	6	8	40	7	-	7	7	-	dp.fl	/	5+7	+	-
M. intraflagellaris	0an8	-	-	-	?	-	-	-	51	-	-	-	-	-	-	-	-	-	-	-	/	/	/	-	-	-	-	-	-	-	-	-	-	-	0an8	-	-	-	-	-	-	-	-	-	-	-	-	-	-
M. interampularis	0ah1	/	/	7	-	-	-	/	/	-	-	-	/	/	/	-	-	-	/	/	-	-	-	-	/	/	-	/	/	/	-	+	/	/	0ah1	/	-	/	/	/	/	/	/	/	/	/	/	+	/
M. ampulloaortica	0ah2	/	/	8	-	-	-	/	/	-	-	-	/	/	/	-	-	-	/	/	-	-	-	-	/	/	-	/	/	/	-	+	/	/	0ah2	/	-	/	/	/	/	/	/	/	/	/	/	+	/
M. ampullopharyngealis	0ah3	/	/	6	-	-	-	/	/	-	-	-	/	/	/	-	-	-	/	/	-	-	-	-	/	/	-	/	/	/	-	-	/	/	0ah3	/	-	/	/	/	/	/	/	/	/	/	/	-	/
M. ampullofrontalis	0ah4	/	/	9	-	-	-	/	/	-	-	-	/	/	/	-	-	-	/	/	-	-	-	-	/	/	-	/	/	/	-	-	/	/	0ah4	/	-	/	/	/	/	/	/	/	/	/	/	-	/
M. frontofrontalis	0ah5	/	/	5	-	-	-	/	/	-	-	-	/	/	/	-	-	-	/	/	-	-	-	-	/	/	-	/	/	/	-	-	/	/	0ah6	/	-	/	/	/	/	/	/	/	/	/	/	-	/
M. frontolabralis	0lb1	8	62	/	+	+	+	mLa	4?	+	+	+	/	M5	1	+	+	+	2	1	+	+	+	+	mlra	LR.EL.	+	1	62	8	+	+	4	3	0lb1	1	8	2	1	2	1	2	2	1	d.lr	4	45	+	-
M. frontoepipharyngalis	0lb2	9	61	/	+	-	+	mLp	3b	+	+	+	/	M6	2	+	+	+	3	2	+	+	+	+	mlrp	LR.DEP	+	2	61	9	+	+	3	4	0lb2	2	9	3	2	3	2	3	3	2	v.lr	3	46	+	-
M. epistoepipharyngealis	0lb3	10		/	-	+	+	SCL	3a	-	-	-	/	-	-	-	-	-	-	-	-	-	-	-	-	-	-	-	-	-	-	-	-	-	0lb3	-	-	-	-	-	-	-	-	-	-	-	-	-	-
M. labralis transversalis	0lb4	-	-	/	mtre	-	-	-	-	-	-	-	/	-	-	-	-	-	-	-	-	-	-	-	-	-	+	-	-	-	-	+	2	-	0lb4	-	?	-	-	-	-	-	-	-	-	?	-	-	-
M. labroepipharyngealis	0lb5	7	63	/	-	+	+	cpL	1	+	+	+	/	M7	33´	+	+	+	1	3	+	+	+	+	cplr	CIB.DIL.	-	-	63	7	+	+	1	+	0lb5	-	7	1	3	1	-	1	1	-	com.lr	1	47	+	-
M. labrolabralis	0lb6	-	-	/	-	+	+	rdL	2?	+	-	-	/	M8	33	-	-	-	-	-	-	-	-	-	-	-	-	-	-	-	-	-	-	-	0lb6	-	-	-	-	-	-	-	-	-	-	-	-	-	-
M. craniomandibularis internus	0md1	11	21+24	/	+	+	+	adcm+abcmd	42	+	+	+	M.1	M25	MA	+	+	+	9	6	+	+	+	+	admd	M.AD.M.	+	18	21	11	+	+	/	28	0md1	8	11	19	4	9	MA+MB	9	9	MA+MB	add.md	/	8	+	L2 ge-md
M. craniomandibularis externus anterior	0md2	-	22	/	+	+	+	adcl	44	+	+	+	M. 2	M26	-	-	-	-	-	-	-	-	-	-	-	-	-	-	-	-	-	-	/	-	0md2	-	-	-	-	-	-	-	-	-	-	/	-	-	-
M. craniomandibularis externus posterior	0md3	12	23	/	+	+	+	abca	46	+	+	+	M.3	M27	25	+	+	+	8	5	+	+	+	+	abmd	M.AB.M.	+	17	23	12	+	+	/	27	0md3	7	12	20	5	8	25	8	8	25	abd.md	/	9	+	L1 ge-md
M. hypopharyngomandibularis	0md4	13	26	/	+	+	+	adh	14	+	+	+	M.8	M32	29	+	+	+	admdh	7	?	?	?	-	-	-	+	20	26	+	+	+	14	29	0md4	9	13	22	6	-	-	-	-	-	-	?	13	+	L md-ao
M. tentoriomandibularis lateralis superior	0md5	-	25a	/	+	+	+	abtl	45	+	+	+	M.4	M28	25´	+	+	+	-	-	+	+	+	-	-	-	-	-	-	-	-	-	/	-	0md5	-	-	-	-	-	-	-	-	-	-	/	-	-	-
M. tentoriomandibularis lateralis inferior	0md6	14	25b	/	+	+	+	adt'	43?	+	+	+	M.5	M29	26	+	+	+	admdt	-	+	+	+	+	tmdv	-	+	19	25	13	+	+	/	30	0md6	10	14a	21	7	-	26	-	-	26	-	/	10+12	+	L ta.md
M. tentoriomandibularis medialis superior	0md7	-	25a	/	+	+	+	abtp	43?	+	+	+	M.6	M30	26'	+	+	-	-	9	?	?	?	-	tmdd	-	-	-	-	-	-	-	/	-	0md7	-	-	-	-	-	-	-	-	-	-	/	-	-	-
M. tentoriomandibularis medialis inferior	0md8	14?	25b	/	+	+	+	adt	43?	+	+	+	M.7	M31	-	+	+	+	admdt	8	-	+	-	-	-	-	+	19?	-	itm	+	+	/	-	0md8	-	14b	-	-	-	-	-	-	-	-	/	11	+	-
M. craniocardinalis	0mx1	15+16	1	/	+	+	+	rl + rm	33	+	+	+	/	M34	6	+	+	+	10	10	+	+	+	+	rcc	PR.CAR.	+	21	1	15	+	+	/	31	0mx1	11	15	23	8	10	6	10	10	6	fl.car	/	14	+	L ge-cd
M. craniolacinialis	0mx2	19	5	/	+	+	+	fcl	34	+	+	+	/	M35	9	+	+	+	14	13	+	+	+	+	fcl	CR.F.L.	+	24	5	19	+	+	/	32	0mx2	14	19	26c	12	14	9	14	14	9	-	/	15	+	L ge-le
M. tentoriocardinalis	0mx3	17	3	/	+	+	+	prc	35	+	+	+	/	M33	7	+	+	+	11a+b	11+12	+	+	+	+	acl+acm	CAR.AD.M.	+	22	3	17	+	+	/	33	0mx3	12	17	24+25	9 + 10	11	7	11	11	7	add.car	/	16	+	L tt-cd
M. tentoriostipitalis anterior	0mx4	18	4	/	+	+	+	ata2-3, atp1-2	36	+	+	+	/	M37-M38	8	+	+	+	12+13	14-16	+	+	+	+	asm	ST.AD.M.	+	23	4	18	+	+	/	34	0mx4	13a-c	18	27+28	11	12+13	8	12-14	12+13	8	add.st	/	18	+	L tt-sti
M. tentoriostipitalis posterior	0mx5	18	4	/	+	+	+	ata1	?	+	+	+	/	M36	8	+	+	+	13	14	+	+	+	+	asl	ST.AD.M.	+	22	4?	18?	-	+	/	33?	0mx5	13d	18	25	?	-	-	-	-	-	-	/	17	+	-
M. stipitolacinialis	0mx6	20	6	/	+	+	+	fsl, fsl´	38	+	+	+	/	M39	10	+	+	+	15	19	+	+	+	+	rsl1+rsl2	ST.F.L	+	25+26	6	20	+	+	/	41	0mx6	15	20	26a,b	13	15	10	15	15a+b	10	fl.lc	/	21+22	+	P sti-lc
M. stipitogalealis	0mx7	21	7	/	+	+	+	fg	37	-	-	-	/	-	-	-	-	-	-	-	-	-	-	+	rsg	+	+	27	7	21	+/2	+	/	42	0mx7	16	21	37	14	16	11	16	16	11	Fl.ga	/	20	+	P1,2 sti-ga
M. stipitopalpalis externus	0mx8	22	10	/	+	+	+	ltr	39	+	+	+	/	M40	12	+	+	+	18	18	+	+	+	+	abp	L.MX.P.	+	28	10	22	+	+	/	-	0mx8	18	22a	30	16	17	12	18	18	12	lv.plp	/	24	+	P2 sti-tr
M. stipitopalpalis medialis	0mx9		11	/	+	+	-	dsa	-	-	-	-	/	-	-	-	-	-	-	-	-	-	-	-	ts	-	-	-	-	-	-	-	/	-	0mx9	-	22b	31	16		-	-	-	-	-	/	25	+	-
M. stipitopalpalis internus	0mx10	23	9	/	+	+	+	dtrm	40	+	+	+	/	M41	13	+	+	+	17	17	+	+	+	+	adp	D.MX.P	+	29	9	23	+	+	/	-	0mx10	17	23	29	15	18	13	17	17	13	dp.plp	/	23	+	P1 sti-tr
M. stipitalis transversalis	0mx11	-	12	/	-	+	-	dsp	-	-	-	-	/	p	-	-	-	-	-	-	-	-	-	-	-	-	+	-	-	-	+	+	/	-	0mx11	-	+	-	-	-	-	-	-	-	-	/	-	-	-
M. palpopalpalis maxillae primus	0mx12	24	+	/	+	+	+	rf+pf	41a	+	+	+	/	M42+M43	27+28	-	-	-	-	-	-	-	-	-	-	-	+	30	ex.1	24	+	+	/	-	0mx12	19	24	32+33	17	19	-	19	19	/	fl2	/	26	+	P tr-p2
M. palpopalpalis maxillae secundus	0mx13	25	+	/	+	+	+	eta + fta	41b	-	-	-	/	-	-	-	-	-	-	-	-	-	-	+	ftt	-	+	31	lv.1	25	+	+	/	-	0mx13	20	25	34	18	20	-	20	20	/	fl3	/	27	+	P tr-p3
M. palpopalpalis maxillae tertius	0mx14	26	+	/	+	+	+	eti +fti	41c	-	-	-	/	-	-	-	-	-	-	-	-	-	-	+	ltt	-	+	32	fl.1	26	+	+	/	-	0mx14	21	26	35	19	21	-	21	21	/	fl4	/	28	+	P p3-p4
M. palpopalpalis maxillae quartus	0mx15	27	+	/	+	?	?	-	41d	-	-	-	/	-	-	-	-	-	-	-	-	-	-	+	dtp	-	+	33	fl.2	-	+	+	/	-	0mx15	22	27	36	20	22	-	22	22	/	fl5	/	29+30	+	P p4-p5
M. postoccipitoglossalis medialis	0la1	-	31	/	-	+	+	Ili	20?	-	-	-	/	-	-	-	-	-	-	-	-	-	-	-	-	-	-	-	-	-	-	-	-	-	0la1	-	-	-	-	-	-	-	-	-	-	-	-	-	-
M. postoccipitoglossalis lateralis	0la2	-	32	/	-	+	+	ablic	-	-	-	-	/	-	-	-	-	-	-	-	-	-	-	-	-	D.R.L. ?	-	-	-	-	-	-	-	-	0la2	-	-	-	-	-	-	-	-	-	-	-	-	-	-
M. postoccipitoparaglossalis	0la3	-	33	/	-	+	+	Ile	21?	-	-	-	/	-	-	-	-	-	-	-	-	-	-	-	-	-	-	-	-	-	-	-	-	-	0la3	-	-	-	-	-	-	-	-	-	-	-	-	-	-
M. postoccipitopraementalis	0la4	-	34	/	-	+	+	cprm	-	-	-	-	/	-	-	-	-	-	-	-	-	-	-	-	-	-	-	-	-	-	-	-	-	-	0la4	-	-	-	-	-	-	-	-	-	-	-	-	-	-
M. tentoriopraementalis	0la5	29	35	/	+	+	+	tprm	25	+	+	+	/	M46	14?	-	-	-	-	-	-	-	-	+	adpr	PR.R.L.	+	34	35	29	+	+	21	44	0la5	23	29	39	23	23	15	23	23	15	add.pm	21	31	+	L tp-prm ?
M. tentorioparaglossalis	0la6	30	36	/	+	+	+	able	-	-	+	+	/	M47	17	-	-	-	-	-	-	-	-	+	avpr	D.R.L.?	-	-	-	-	-	+	20	43	0la6	-	30	38	22	24	14	24	24	14	l.re.pm	20	34	+	-
M. tentorioglandularis	0la7	-	37	/	+	+	+	tg	-	-	-	-	/	-	-	-	-	-	-	-	-	-	-	-	-	-	-	-	-	-	-	-	-	-	0la7	-	-	-	-	-	-	-	-	-	-	-	-	-	-
M. submentopraementalis	0la8	28	38	/	+	+	+	rprm	22	+	+	+	/	(M48)	20a	+	+	+	af	24 +21	+	+	+	+	rprmt	M.R.M.	+	35	38	28	+	+	22	45	0la8	24	28	44	21	-	16	+	-	16	m.re.pm	22	32	+	L sm-prm
M. postmentomembranus	0la9	-	40	/	+	?	?	dlp	-	-	-	-	/	-	-	-	-	-	-	-	-	-	-	-	-	-	-	-	-	-	-	-	-	-	0la9	-	-	-	-	-	-	-	-	-	-	-	-	-	-
M. submentomentalis	0la10	-	41	/	+	-	-	-	-	-	-	-	/	-	-	-	-	-	-	-	-	-	-	+	rmt	-	-	-	-	-	-	-	-	-	0la10	-	-	-	-	-	-	-	-	-	-	-	-	-	-
M. praementoparaglossalis	0la11	31	43	/	+	+	+	rdprm	29	+	+	+	/	M56	19	-	-	-	-	-	-	-	-	+	fpgl	P.F.M.	+	39	43	31	+	+	29	+	0la11	26	31	49	28	25	19	25	25	20	fl.li	29	33	+	P prm-pgl
M. praementoglossalis	0la12	32	42	/	+	+	+	abli	28	+	+	+	/	M55	20	-	-	-	-	-	-	-	-	+	fgl	-	+	40	42	32	+	+	28	+	0la12	25	32	50	29	-	20	-	-	-	-	-	-	+	P prm-gl
M. praementopalpalis internus	0la13	33	44	/	+	+	+	dtr	23	+	+	+	/	M50	18	+	+	+	29	20	+	+	+	+	-	-	+	42	44	33	+	+	23	+	0la13	28	33	46	30	29	18	29	29	18	dp.plp	-	35	+	P1 prm-tr
M. praementopalpalis externus	0la14	34	45	/	+	+	+	lvtr	24	-	-	-	/	-	-	-	-	-	-	-	-	-	-	+	dplb	-	+	41	45	34	+	+	24	+	0la14	27	34	45	31	28	17	28	28	17	lv.plp	24	36+37	+	P2 prm-tr
M. praementomembranus	0la15	-	-	/	-	+	+	dla	-	-	-	-	/	-	-	+	+	+	-	-	+	+	+	-	-	-	-	-	-	-	-	-	-	-	0la15	-	-	-	-	-	-	-	-	-	-	-	-	-	-
M. palpopalpalis labii primus	0la16	35	+	/	+	+	+	/	26a-c	+	+	+	/	M51+M52+M53	23	-	-	-	-	-	-	-	-	+	lplb	-	+	43	ex.1	35	+	+	25	+	0la16	29	35	47	32	30	-	30	30	/	fl2	?	38	+	P tr-p2
M. palpopalpalis labii secundus	0la17	36	+	/	+	+	+	/	26d-e	+	-	+	/	M54	21+22	-	-	-	-	-	-	-	-	+	dp3a+lp3a	-	+	44	fl.1	36	+	+	26+27	+	0la17	30	36	48	33+34	31	-	31	31	/	fl.t.plp	?	39+40	+	P tr-p3
M. frontooralis	0hy1	41	74	4	+	+	+	rao	10	+	+	+	/	M18	3	-	+	+	38	-	/	/	/	+	rao	E.M.A.	+	4	74	41	+	+	10	13	0hy1	45	41	11	45	38	3	38	38	/	s.dl.ph?	10	52b	+	-
M. tentoriooralis	0hy2	47	75	/	+	+	+	slb	31	+	+	?	/	M19	-	-	-	-	-	-	/	/	/	+	dlb	-	+	5	75	47	+	+	31	14	0hy2	46	47	12	47	-	/	39?	39?	/	-	?	52a	-	-
M. craniohypopharyngealis	0hy3	42	37	/	+	+	+	tg	-	+	+	+	/	M45?	15	-	-	-	rplb(32)	25	-	-	-	+	rhy	HYP.RET.	-	-	-	30	+	+	19	16	0hy3	31	42	43	24	32	/	32	32	/	pr.hyph	19	42	+	-
M. postoccipitalohypopharyngealis	0hy4		78		-	+	+	cf	-	-	-	-		-	-	+	+	+	-	-	?	?	?	-	-	-	-	-	-	-	-	-	-	-	0hy4	-	-	-	-	-	-	-	-	-	-	-	-	-	-
M. tentoriosuspensorialis	0hy5	48?	80	/	+	+	+	q	30	-	-	-	/	-	-	+	-	-	-	-	/	/	/	+	dvc	HYP.DEP.	+	-	-	42	+	+	-	+	0hy5	-	M c.	15?	49	-	/	41?	41?	/	-	-	53	+	-
M. postmentoloralis	0hy6	-	72	/	+	+	+	fpm	19	-	-	-	/	-	-	-	-	-	-	-	-	-	-	-	-	-	-	-	-	-	-	-	-	-	0hy6	-	-	-	-	-	/	-	-	/	-	-	-	-	-
M. praementosalivaris anterior	0hy7	38	76+46+(39?)	/	?	+	+	ldtr	27?	+	+	+	/	M49?	-	+	+	+	f?	23?	+	+	+	+	dvas	-	+	38	76	38	+	+	17	19	0hy7	34	38	41	26	27	/	27	27	/	v.dl.slv	17	43	+	P1 prm-sa
M. praementosalivaris posterior	0hy8	39	77+47+(39?)	/	+	+	+	dvos	-	+	+	+	/	M49?	-	-	-	-	ae?	26?	-	-	-	+	dvps	-	+	37	77	39	+	+	18	20	0hy8	35	39	40	25	26	/	26	26	/	-	18	44	+	P2 prm-sa
M. oralis transversalis	0hy9	67	-	/	+	+	+	M. semi-circulaire	-	+	+	+	/	M.suspensores	+	+	+	-	-	-	-	-	-	+	m. semi-annulaires	-	+	-	-	67	+	+	12+13?	-	0hy9	40	67	-	-	-	/	-	-	/	-	12+13?	51	+	-
M. loroloralis	0hy10	-	73	/	+	+	+	ht	-	-	-	-	/	M24	-	-	-	-	-	-	-	-	-	1	-	-	+	-	-	-	?	-	-	-	0hy10	-	M b.	-	-	-	/	-	-	/	-	-	50	+	-
M. lorosalivarialis	0hy11	-	-	/	?	+	+	dl	-	-	-	-	/	-	-	-	-	-	-	-	-	-	-	-	-	-	-	-	-	-	-	-	-	-	0hy11	-	-	-	-	-	/	-	-	/	-	-	-	-	-
M. hypopharyngosalivaris	0hy12	37	71+79	/	+	+	+	ddos	-	-	-	-	/	-	-	+	+	+	ls?	-	-	-	-	+	dds	H.COM	+	36	71	37	+	+	15+16	17+18	0hy12	32-33	37	42	27	-	/	-	-	/	d.dl.slv	16	41	+	V sa-hy
M. anularis salivarii	0hy13	40	-	/	?	?	+	sph	-	-	-	-	/	-	-	-	-	-	-	-	-	-	-	-	-	-	?	-	-	-	-	-	-	-	0hy13	-	?			-	/	-	-	/	-	-	-	-	-
M. tentoriofrontalis posterior	0te1	-	-	/	+	+	+	spt	17	-	-	-	/	-	-	-	-	-	-	-	-	-	-	-	-	-	-	-	-	-	-	-	-	-	0te1	-	-	-	-	/	/	-	-	/	-	-	-	-	-
M. tentoriofrontalis anterior	0te2	-	-	/	+	+	+	spot	18	-	-	-	/	-	-	-	-	-	-	-	-	-	-	+	SCT	-	+	-	-	+	+	+	-	-	0te2	-	-	-	-	/	/	-	-	/	-	-	67	+	-
M. tentoriofrontalis dorsalis	0te3	-	-	/	sdTA	-	(ST)?	-	-	-	-	-	/	-	-	-	-	-	-	-	-	-	-	-	SST	-	-	-	-	-	-	-	-	-	0te3	-	-	-	-	/	/	-	-	/	-	-	-	-	-
M. posterotentorialis	0te4	-	-	/	+	+	+	stp	-	-	-	-	/	-	-	-	-	-	-	-	-	-	-	-	-	-	-	-	-	-	-	-	-	-	0te4	-	-	-	-	/	/	-	-	/	-	-	-	-	-
M. tentoriotentorialis longis	0te5	-	-	/	+	+	+	ttl	-	-	-	-	/	-	-	-	-	-	-	-	-	-	-	-	-	-	-	-	-	-	-	-	-	-	0te5	-	-	-	-	/	/	-	-	/	-	-	-	-	-
M. tentoriotentorialis brevis	0te6	-	-	/	+	+	+	ttc	-	-	-	-	/	-	-	-	-	-	-	-	-	-	-	-	-	-	-	-	-	-	-	-	-	-	0te6	-	-	-	-	/	/	-	-	/	-	-	-	-	-
M. clypeopalatalis	0ci1	43	81	/	+	+	+	dc	5-7	+	+	+	/	M11-M14?	32	-	-	-	-	-	-	-	-	+	ddc1+ddc2	A.OES.DIL	+	3	-	43	+	+	5-8	5a	0ci1	36-37	43	9	42+43	/	/	33	33	/	dl.cb	5-7	48+49	+	-
M. clypeobuccalis	0bu1	44	82	/	+	+	+	db	-	+	+	+	/	M14?	-	+	+	+	33+34	4	+	+	+	+	ddb	-	-	-	82	44?	-	+	-	5b?	0bu1	41	-	-	-	/	/	34?	34?	/	-	-	54	-	-
M. frontobuccalis anterior	0bu2	45	83	/	+	+	+	ddph1	9	+	+	+	/	M15	PhM?	+	+	+	35.36.39	-	+	+	+	+	ddp1	P.OES.DIL.?	+	6	83	45	+	+	9	6	0bu2	42	45	10	44	/	/	35	35	/	dl.b	9	55	+	-
M. frontobuccalis posterior	0bu3	46	84	/	+	+	+	ddph2	11	+	+	+	/	M16	PhM?	-	-	-	-	-	-	-	-	+	ddp2	P.OES.DIL.?	+	7	84	46	+	+	11	7	0bu3	43	46	13	46	/	/	36+40?	36+40?	/	-	11	56+57	+	-
M. tentoriobuccalis lateralis	0bu4	49	85	/	-	-	-	-		+	-	+	/	M20	PhM?	-	-	-	-	-	-	-	-	-	-	-	+	9	85	+	+	-	-	-	0bu4	-	-	-	-	/	/	40+45	40+45	/	-	-	64	+	-
M. tentoriobuccalis anterior	0bu5	48	87	/	+	+	+	dvp1	15	+	+	+	/	M21	-	-	-	-	42?	-	-	-	-	+	dvpa1+dvpa2	-	+	-	87	48	+	+	30	+	0bu5	38	48	16	50	/	/	42	42	/	-	30	59	+	-
M. tentoriobuccalis posterior	0bu6	50	88	/	+	+	+	dvp2	16	+	+	+	/	M21	-	+	+	?	43`?	-	/	/	/	+	dvpm1-4	-	+	10	88	50	+	+	-	+	0bu6	48+49	50	17	51	/	/	43	43	/	-	-	60	+	-
M. verticopharyngealis	0ph1	51	86	/	-	+	-	-	8	+	+	+	/	M17	-	+	+	+	37	+	/	/	/	+	ddp3	-	+	8	86	51	+	+	-	8	0ph1	44+47	51	14	48	/	/	37	37	/	d.dl.ph	-	58	+	-
M. tentoriopharyngealis	0ph2	52	89+90	/	-	+	+	dvp2?	32	-	-	+	/	M21?	-	?	+	?	44	-	/	/	/	+	dvpp1-4	-	+	11	90	52	+	+	-	+	0ph2	50-51	52a	18	52	/	/	44	44	/	v.dl.ph	-	61+62	+	-
M. postoccipitopharyngealis	0ph3	-	-	/	-	-	-	-	-	-	-	-	-	-	-	+	-	-	-	-	-	-	-	+	dpop1+dpop2	-	+		-	-	+	+	-	11	0ph3	-	52b	-	-	/	/	-	-	/	-	-	63	+	-
M. anularis stomodaei	0st1	68	93	/	+	+	+	+	12+13?	+	+	+	/	M10	-	+	+	+	-	+	+	+	+	+	M.annulaires	-	+	-	-	68	+	+	12+13	-	0st1	-	68	-	41	/	/	-	-	/	-	12+13	-	+	-
M. longitudinalis stomodaei	0st2	69	91+92	/	+	+	+	+	-	+	+	+	/	M9	-	+	+	+	-	-	+	+	+	+	M.longitudinale	-	+	-	-	69	+	+	-	-	0st2	-	69	-	-	/	/	-	-	/	-	-	-	+	-
[truncated: 5 more columns]
