# Supplementary material for: Head morphology of Tricholepidion gertschi indicates monophyletic Zygentoma
Source: Front Zool. 2014 Mar 13;11:16. doi: 10.1186/1742-9994-11-16 (PMC3975249; doi:10.1186/1742-9994-11-16)
Supplement: Additional file 2 — Character state matrix in excel format together with short descriptions of the charactes used: (?) refers to a missing or unclear character state, (-) to inapplicable characters. [file 1742-9994-11-16-S2.XLS]

## Sheet: Matrix 10211 TNT
									2								4	5	6	7	8	19	9	21	22	10	11	12	13	14	15	16	17	18
									Ephemeroptera								Plecoptera	Grylloblattodea	Grylloblattodea	Mantophasmatodea	Mantophasmatodea		Phasmatodea			Phasmatodea	Mantodea	Blattodea	Embioptera	Dermaptera	Caelifera	Zoraptera	Psocoptera	Hymenoptera
Nr. Galoissiana Artikel	Nr. Phylium Artikel	Nr. gesamt	Merkmale	Machilis (Blanke et al 2012)	Thermobia (this study)	Lepisma (this study)	Atelura (this study)	Tricholepidion (this study)	Oniscigaster wakefieldi (Staniczek 2001)	Ephemera danica (Blanke et al 2012)	Heptagenia sulphurea (Blanke et al 2012)	Siphlonurus lacustris (Blanke et al 2012)	Onychogomphus forcipatus (Blanke et al 2012)	Lestes virens (Blanke et al 2012)	Epiophlebia superstes (Blanke et al 2012)	Perla marginata (Blanke et al 2012)	Nemoura cinerea (Moulins 1968)	Galloisiana yuasai (Wipfler et al 2011)	Grylloblatta campodeiformis (Walker 1931)	Austrophasma spec. (Wipfler et al 2012)	Karoophasma spec. (Baum et all. 2007)	Timema (Wipfler et al 2012)	Agathemera (Wipfler et al 2012)	Phylium (Wipfler et al 2012)	Sipyloidea (Wipfler et al 2012)	Megacrania sp. (Musculature Maki 1935)	Hymenopus coronatus (Wipfler et all. 2012)	Periplaneta americana	Embia ramburi (Rähle 1970)	Labidura riparia (Kadam 1961)	Locusta migratoria (Albrecht 1953)	Zorotypus hubbardi (Beutel & Weide 2005)	Stenopsocus stigmaticus (Badonnel 1934)	Macroxyela sp. (Beutel & Vilhelmsen 2007)
0	0	0	Orientation of head: (0) orthognathous; (1) prognathous or slightly inclined; (2) hypognathous	0	0	0	0	0	0	0	1	0	0	0	0	1	1	1	1	0	0	1	1	1	1	1	0	2	1	1	0	0	0	0
104	-	1	Number of ocelli: (0) 0; (1) 2; (2) 3.	2	0	0	0	2	2	2	2	2	2	2	2	2	2	0	0	0	0	0	0	0	0	0	2	1	0	0	2	2	2	2
1	1	2	Compound eyes: (0) composed out of more than 80 ommatidia; (1) less than 80 ommatidia;	0	1	1	-	1	0	0	0	0	0	0	0	0	0	1	1	0	0	0	0	0	0	0	0	0	0	0	0	0	0	0
-	-	3	Distance between eyes: (0) less than their own width; (1) greater than their own width; (2) eyes fused at single point; (3) eyes broadly fused along an eye seam	3	1	1	-	1	0	1	0	0	0	1	0	1	1	1	1	1	1	1	1	1	1	1	1	0	1	1	0	?	1	1
-	-	4	Shape of vertex: (0) flat, not developed into large protuberance; (1) conical, or developed into a large transverse ridge	0	0	0	0	0	0	0	0	0	1	0	1	0	0	0	0	0	0	0	0	0	0	0	?	0	0	0	0	0	0	0
3	3	5	Epicranial or coronal suture: (0) present; (1) absent	1	0	0	0	0	0	0	0	0	0	0	0	0	0	0	0	0	0	0	0	0	0	0	0	0	0	0	0	1	0	1
2	2	6	Parietal ridge: (0) absent; (1) present.	0	0	0	0	0	0	0	0	0	0	0	0	0	0	0	0	0	0	0	0	0	0	0	1	0	0	0	0	0	0	0
4	4	7	Postoccipital ridge: (0) present; (1) absent.	?	0	0	0	0	0	0	0	0	0	0	0	0	0	0	0	0	0	0	0	0	0	0	0	0	0	0	0	1	0	0
5	5	8	Subgenal ridge: (0) absent; (1) present	0	0	0	0	0	0	0	0	0	1	1	1	1	1	1	1	1	1	1	1	1	1	1	1	1	1	1	1	0	1	0
7	7	9	Pleurostomal ridge and circumoccular ridge: (0) not in contact; (1) partly in contact	-	-	-	-	-	-	-	-	-	0	0	0	0	0	0	0	0	0	0	0	0	0	0	1	0	0	0	0	-	0	-
8	8	10	Interantennal ridge: (0) absent; (1) present	0	0	0	0	0	0	0	0	1	1	1	1	0	0	0	0	0	0	0	0	0	0	0	1	0	0	0	0	0	0	0
-	-	11	Shape of frons: (0) flat when seen from lateral; (1) outwardly bulged when seen from lateral	0	0	0	0	0	0	0	0	0	1	0	1	0	0	0	0	0	0	0	0	0	0	0	0	0	0	0	0	0	0	0
-	-	12	Distinct convexity ventrad the antennal bases: (0) absent; (1) present	0	0	0	0	0	0	0	0	0	0	0	0	0	0	0	0	0	0	1	1	1	1	1	0	0	0	0	0	0	0	0
10	10	13	Scutellum: (0) absent; (1) present	0	0	0	0	0	0	0	0	0	0	0	0	0	0	0	0	0	0	0	0	0	0	0	1	0	0	0	0	0	0	0
11	11	14	x-shaped median apodeme on the frontal region: (0) absent; (1) present	0	0	0	0	0	0	0	0	0	0	0	0	0	0	0	0	1	1	0	0	0	0	0	0	0	0	0	0	0	0	0
12	12	15	Clypeus: (0) not subdivided; (1) subdivided into ante- and postclypeus	0	0	0	0	0	0	1	0	0	1	1	1	0	1	1	1	1	1	1	1	1	1	1	1	1	1	1	1	1	1	0
13	13	16	Postclypeus: (0) not enlarged; (1) enlarged	-	-	-	-	-	-	0	-	-	0	0	0	-	0	0	0	0	0	0	0	0	0	0	0	0	0	0	0	0	1	-
-	-	17	Anteclypeus: (0) membranous; (1) sclerotised	-	-	-	-	-	-	1	-	-	1	1	1	-	0	0	0	0	0	0	0	0	0	0	0	0	0	0	0	0	0	-
-	-	18	Adult mouthparts: (0) with function; (1) without function	0	0	0	0	0	1	1	1	1	0	0	0	0	0	0	0	0	0	0	0	0	0	0	0	0	0	0	0	0	0	0
14	14	19	Oval sclerotization of labral base: (0) absent; (1) present.	0	0	0	0	0	0	0	0	0	0	0	0	0	0	0	0	1	1	0	0	0	0	0	0	0	0	0	0	0	0	0
34	34	20	Tormae: (1) absent; (0) present	0	1	1	1	1	0	0	0	?	0	0	0	0	0	0	0	0	0	0	0	0	0	0	0	0	0	0	0	0	0	0
35	35	21	Mesal extension of tormae: (0) present; (1) absent	?	-	-	-	-	0	0	0	?	0	0	0	1	1	0	0	0	0	1	1	1	1	1	0	0	1	?	0	1	?	?
74	74	22	M. epistoepipharyngealis (0lb3): (0) present; (1) absent	1	0	0	0	0	1	1	1	1	1	1	1	1	1	1	1	1	1	?	1	1	1	1	1	1	1	1	1	1	1	1
75	75	23	M. labroepipharyngalis (0lb5): (0) present; (1) absent	1	0	0	0	0	0	0	0	0	0	0	0	0	0	1	1	0	0	?	0	0	0	0	0	0	0	0	0	0	0	0
76	76	24	M. labrolabralis (0lb6): (0) present; (1) absent	1	0	0	0	0	?	0	1	1	1	1	1	1	1	1	1	1	1	?	1	1	1	1	1	1	1	1	1	1	1	1
9	9	25	Insertion of antennae: (0) close to the anterior mandibular articulation with the pleurostomal and circumantennal ridges in contact (where applicable); (1) distinctly separated from the anterior mandibular articulation, pleurostomal and circumantennal ridges not in contact.	-	0	0	0	0	1	1	1	1	1	1	1	0	0	0	0	1	1	0	0	0	0	0	1	1	0	0	1	?	1	1
-	108	26	Antennifer: (0) present; (1) absent	0	1	1	1	1	1	1	1	1	1	1	1	0	0	0	0	0	0	0	1	1	1	1	0	0	0	0	0	?	1	1
-	-	27	Length of pedicel and scapus: (0) pedicel longer than scapus; (1) scapus longer than pedicel; (2) scapus and pedicel equal in length	1	1	1	1	1	0	0	0	0	0	0	0	1	1	1	1	2	2	1	1	1	1	1	1	1	1	1	2	1	2	1
15	15	28	Oval scerite in membrane connecting scapus and pedicellus: (0) absent; (1) present.	0	0	0	0	0	0	0	0	0	0	0	0	0	0	0	0	1	1	0	0	0	0	0	0	0	0	0	0	0	0	0
-	109	29	Size of first flagellomere: (0) not enlarged; (1) first flagellomere more than twice as long as second one.	0	0	0	0	0	0	0	0	0	0	0	0	0	0	0	0	0	0	0	0	1	0	0	0	0	0	0	0	0	0	1
-	110	30	Antennal stridulatory organ: (0) absent; (1) present	0	0	0	0	0	0	0	0	0	0	0	0	0	0	0	0	0	0	0	0	1	0	0	0	0	0	0	0	0	0	0
72	72	31	Areas of origin of antennal muscle 0an1: (0) anterior tentorial arms only; (1) anterior tentorial arms and tentorial bridge; (2) on dorsal tentorial arms only; (3) on dorsal arms and tentorial bridge; (4) anterior and dorsal tentorial arm.	1	1	1	1	1	2	2	2	2	2	2	2	2	2	4	4	4	0	?	4	0	?	4	0	0	2	0	4	4	0	0
		32	Areas of origin of antennal muscle 0an2: (0) anterior tentorial arms only; (1) anterior tentorial arms and tentorial bridge; (2) on dorsal tentorial arms only; (3) on dorsal arms and tentorial bridge; (4) tentorial bridge only; (5) dorsal and anterior tentorial arms.	4	4	4	4	4	3	2	2	2	2	2	2	2	2	2	2	5	0	?	5	5	5	?	0	0	2	2	5	2	5	5
70	70	33	M. tentorioscapalis lateralis (0an3): (0) present; (1) absent	0	0	0	0	0	1	0	1	1	1	1	1	0	0	0	0	0	0	?	1	1	1	1	0	0	1	1	1	1	0	0
71	71	34	M. tentorioscapalis medialis (0an4): (0) present; (1) absent	0	0	0	0	0	?	1	1	0	1	1	1	0	1	1	1	1	1	?	0	0	0	0	1	1	0	1	1	0	1	0
16	16	35	Circumesophageal vessel ring branching off the dorsal aorta posterior to the brain: (0) present; (1) absent	0	0	?	?	?	1	1	1	?	1	1	1	1	1	1	1	1	1	1	1	1	1	1	1	1	1	1	1	1	1	1
17	17	36	Ostia of dorsal vessel: (0) lips always present; (1) ostia with and without lips (excurrent ostia).	?	0	?	?	?	0	0	0	?	0	0	0	1	1	1	1	0	0	1	1	1	1	1	1	1	1	1	1	0	0	0
18	18	37	Position and number of excurrent ostia within a segment: (0) one ventrolateral pair; (1) ventromedian.	?	-	-	-	-	-	-	-	?	-	-	-	1	1	0	0	-	-	0	0	0	0	0	0	0	1	0	0	-	-	-
19	19	38	Antennal circulatory organs in adults: (0) present; (1) absent	0	0	?	?	?	1	1	1	1	1	1	1	0	0	0	0	0	0	0	0	0	0	0	0	0	0	0	0	?	?	0
20	20	39	Antennal vessel wall: (0) uniform; (1) bipartite	0	0	?	?	?	-	-	-	-	-	-	-	0	0	0	0	1	1	1	1	1	1	1	1	1	0	0	0	?	?	0
21	21	40	Contractibility of antennal ampulla: (0) absent (non-pulsatile); (1) present (pulsatile).	0	0	0	0	0	-	-	-	-	-	-	-	0	0	0	0	0	0	1	1	1	1	1	1	1	1	1	1	?	?	0
22	22	41	M. interampullaris (0ah1): (0) absent; (1) present	-	-	-	-	-	-	-	-	-	-	-	-	-	-	-	-	-	-	?	1	1	1	1	1	1	0	0	1	?	?	-
23	23	42	M. ampulloaortica (0ah2): (0) absent; (1) present	-	-	-	-	-	-	-	-	-	-	-	-	-	-	-	-	-	-	?	1	0	0	1	1	1	0	0	1	?	?	-
24	24	43	M. ampullopharyngealis (0ah3): (0) absent; (1) present	-	-	-	-	-	-	-	-	-	-	-	-	1	1	-	-	-	-	?	0	0	0	0	0	0	0	0	1	?	?	-
25	25	44	M. ampullo-frontalis (0ah4): (0) absent; (1) present	-	-	-	-	-	-	-	-	-	-	-	-	-	-	-	-	-	-	?	0	0	0	0	0	0	1	0	0	?	?	-
26	26	45	Connection of antennal ampulla to supraoesophageal ganglion: (0) absent; (1) present	0	0	0	0	0	-	-	-	-	-	-	-	1	1	1	1	1	1	0	0	0	0	0	0	0	0	1	0	?	?	0
27	27	46	Oval nuclei in tissue connecting the antennal ampulla and supraoesophageal ganglion: (0) absent; (1) present	-	-	-	-	-	-	-	-	-	-	-	-	0	0	1	1	1	1	-	-	-	-	-	-	-	-	0	-	?	?	-
28	28	47	Anterior and posterior tentorium: (0) seperated; (1) merged	0	0	0	0	0	1	1	1	1	1	1	1	1	1	1	1	1	1	0	1	1	1	1	1	1	1	1	1	1	1	1
		48	Transverse mandibular tendon: (0) present; (1) absent	0	1	1	1	0	1	1	1	1	1	1	1	1	1	1	1	1	1	1	1	1	1	1	1	1	1	1	1	1	1	1
30	30	49	Processes of the anterior tentorial apodemes extending into the lumen of the mandibular base: (0) absent; (1) present	0	1	1	1	1	-	0	0	0	1	1	1	0	0	0	0	0	0	0	0	0	0	0	0	0	0	0	0	0	0	0
29	29	50	corpotentorium: (1) elongated; (0) slim.	-	-	-	-	-	0	0	0	0	0	0	0	1	1	1	1	0	0	0	0	0	0	0	0	0	0	1	0	0	0	0
-	107	51	Apophyses on the anterior surface of the corpotentorium: (0) absent; (1) present	-	-	-	-	-	0	0	0	0	0	0	0	0	0	0	0	0	0	0	0	0	1	1	0	0	0	0	0	0	0	0
31	31	52	Secondary anterior tentorial bridge (“perforation of the corpotentorium”): (0) absent; (1) present.	-	-	-	-	-	0	0	0	0	0	0	0	0	0	0	0	0	0	0	0	0	0	0	1	1	0	0	0	0	0	0
32	32	53	Lateral lobes on the anterior tentorial arms: (0) absent; (1) present	0	0	0	0	0	0	0	0	0	0	0	0	0	0	0	0	0	0	0	0	0	0	0	1	0	0	0	0	0	0	0
-	-	54	Cuticular dorsal tentorial arms: (0) absent; (1) present	0	1	1	1	1	1	1	1	1	1	1	1	1	1	1	1	1	1	1	1	1	1	1	1	1	1	1	1	1	1	1
33	33	55	Trabeculae tentorii of posterior tentorial arms (0) present; (1) absent	0	0	0	0	0	0	0	0	0	0	0	0	0	0	0	0	0	0	0	0	0	0	0	1	0	1	1	1	1	1	1
99	99	56	M. tentoriofrontalis posterior (0te1): (0) present; (1) absent	0	0	0	0	0	1	1	1	1	1	1	1	1	1	1	1	1	1	?	1	1	1	1	1	1	1	1	1	1	1	1
100	100	57	M. posteriotentorialis (0te4): (0) present; (1) absent	0	1	1	1	1	1	1	1	1	1	1	1	1	1	1	1	1	1	?	1	1	1	1	1	1	1	1	1	1	1	1
101	101	58	M. tentoritentorialis longis (0te5): (0) present; (1) absent	0	0	0	0	0	1	1	1	1	1	1	1	1	1	1	1	1	1	?	1	1	1	1	1	1	1	1	1	1	1	1
102	102	59	M. tentoritentorialis brevis (0te6): (0) present; (1) absent	0	0	0	0	0	1	1	1	1	1	1	1	1	1	1	1	1	1	?	1	1	1	1	1	1	1	1	1	1	1	1
36	36	60	Numbers of incisivi on the left mandible: (0) 2; (1) 3; (2) 5; (3) 0; (4) 1; (5) 4	5	1	1	1	1	0	0	0	0	1	1	1	2	2	0	0	4	4	1	1	3	3	3	1	1	1	1	1	2	?	?
37	37	61	Numbers of incisivi on the right mandible: (0) 2; (1) 3; (2) 4; (3) 5; (4) 0; 5 (1)	2	1	1	1	1	0	0	0	0	1	1	1	3	3	1	0	5	5	1	1	4	4	4	1	1	0	1	?	3	?	2
-	111	62	Armament on the mesal side of the left mandible: (0) without teeth or ridges; (1) one tooth; (2) three ridges	-	-	-	-	-	-	-	-	-	-	-	-	-	-	-	-	-	-	-	-	1	0	2	-	-	-	-	-	-	-	-
-	112	63	Dorsal cutting edge of the left mandible: (0) notched; (1) smooth	-	-	-	-	-	-	-	-	-	-	-	-	-	-	-	-	-	-	0	0	1	0	1	-	-	-	-	-	-	-	-
39	39	64	Mandibular postmola: (0) absent; (1) present	0	0	0	0	0	0	0	0	0	0	0	0	0	0	0	0	0	0	0	0	0	0	0	1	1	0	0	0	0	0	0
-	-	65	Anterior mandibular joint: (0) absent; (1) present	0	1	1	1	1	1	1	1	1	1	1	1	1	1	1	1	1	1	1	1	1	1	1	1	1	1	1	1	1	1	1
40	40	66	Anterior mandibular joint: (0) cuticular hardening on the mandibular depression; (1) channel-joint (2) ball-and-socket joint	-	0	0	0	0	1	1	1	1	2	2	2	2	2	2	2	2	2	2	2	2	2	2	2	2	2	2	2	2	2	2
41	41	67	Anterolateral part of the anterior mandibular articulation (paratentorial joint): (0) present; (1) absent	-	0	0	0	0	0	0	0	0	1	1	1	1	1	1	1	1	1	1	1	1	1	1	1	1	1	1	1	1	1	1
42	42	68	Posterior mandibular joint: (0) cylinder-shaped (1) ball-and-socket joint	1	0	0	0	0	0	0	0	0	1	1	1	1	1	1	1	1	1	1	1	1	1	1	1	1	1	1	1	1	1	1
		69	Mandibular ligament: (0) present; (1) absent.	0	1	1	1	0	1	1	1	1	1	1	1	1	1	1	1	1	1	1	1	1	1	1	1	1	1	1	1	1	1	1
77	77	70	M. craniomandibularis externus anterior (0md2): (0) present; (1) absent	0	0	0	0	0	0	0	0	0	1	1	1	1	1	1	1	1	1	?	1	1	1	1	1	1	1	1	1	1	1	1
78	78	71	M. hypopharyngomandibularis (0md4): (0) present; (1) absent	0	0	0	0	0	0	0	0	0	0	0	0	1	1	0	0	0	0	?	0	0	0	0	0	0	0	?	?	1	0	1
79	79	72	M. tentorio-mandibularis lateralis superior (0md5): (0) present; (1) absent	0	0	0	0	0	0	0	0	0	0	0	0	1	1	1	1	1	1	?	1	1	1	1	1	1	1	1	1	1	1	1
80	80	73	M. tentorio-mandibularis medialis superior (0md7): (0) present; (1) absent	0	0	0	0	0	0	0	0	0	0	0	1	1	1	1	1	1	1	?	1	1	1	1	1	1	1	1	1	1	1	1
43	43	74	Cardo: (0) present; (1) absent	0	0	0	0	0	0	0	0	0	0	0	0	0	0	0	0	0	0	0	0	0	0	0	0	0	0	0	0	0	1	0
44	44	75	Division of stipes into bastistipes and mediastipes: (0) present; (1) absent	0	0	0	0	0	0	0	0	0	0	0	0	0	0	0	0	0	0	0	0	0	0	0	0	0	0	0	0	1	1	1
45	45	76	Galea: (0) present; (1) absent	0	0	0	0	0	0	0	0	0	1	1	1	0	0	0	0	0	0	0	0	0	0	0	0	0	0	0	0	0	0	0
-	116	77	Distal field of trichomes on the galea: (0) undivided; (1) divided; (2) just a U-shaped seam	?	?	?	?	?	-	-	-	-	-	-	-	?	?	0	?	0	0	0	0	2	1	?	0	0	?	?	0	0	?	?
46	46	78	Connection of lacinia and galea: (0) separated; (1) fused	0	0	0	0	0	1	1	1	1	-	-	-	0	0	0	0	0	0	0	0	0	0	0	0	0	0	0	0	0	0	0
47	47	79	Shape of lacinia: (0) sickle-shaped; (1) chisel-shaped; (2) truncate; (3) short claw	3	0	0	0	0	0	0	1	0	0	0	0	0	0	0	0	0	0	0	0	0	0	0	0	0	0	0	0	0	1	2
48	48	80	Mesally directed setae on lacinia: (0) present; (1) absent	0	0	0	0	0	0	0	0	0	0	0	0	0	0	0	0	0	0	0	0	0	0	0	0	0	0	0	0	1	1	1
49	49	81	Lacinia: (0) free; (1) in galeal cavity	0	0	0	0	0	-	-	-	-	-	-	-	0	0	0	0	0	0	0	0	0	0	0	1	1	0	0	0	?	0	0
50	50	82	Lacinial incisivi: (0) present; (1) absent	0	0	0	0	0	0	0	0	0	0	0	0	0	0	0	0	0	0	0	0	0	0	0	0	0	0	0	0	0	1	1
51	51	83	Number of incisivi on lacinia: (0) 3; (1) 2; (2) 1; (3) more than 3	1	0	0	0	0	2	2	2	2	1	1	1	1	1	0	1	1	1	1	0	3	0	1	1	1	1	?	0	1	-	-
52	52	84	Dentisetae on lacinia: (0) present; (1) absent	1	1	1	1	1	0	0	0	0	0	0	0	1	1	1	1	1	1	1	1	1	1	1	1	1	1	1	1	1	1	1
53	53	85	Proximal apodeme on the lacinia: (0) absent; (1) present	0	0	0	0	0	0	0	0	0	0	0	0	0	0	1	1	0	0	0	0	0	0	0	0	0	0	0	0	0	0	0
54	54	86	Galeolobulus: (0) absent; (1) present	0	0	0	0	0	0	0	0	0	-	-	-	0	0	0	0	0	0	0	1	1	1	1	0	0	0	0	0	0	0	0
55	55	87	Maxillary palp: (0) 5-segmented; (1) 4-segmented; (2) 1-segmented; (3) 3-segmented; (4) 6-segmented; (5) 7-segmented	5	4	4	4	0	3	3	3	3	2	2	2	0	0	0	0	0	0	0	0	0	0	0	0	0	0	0	0	0	1	0
-	114	88	Orientation of maxillary palps: (0) ventrally oriented; (1) anteriorly or dorsally directed	1	1	1	1	1	0	1	0	0	1	1	1	1	1	1	?	1	1	0	0	1	1	1	1	1	0	0	0	1	0	1
-	-	89	0mx7: (0) present; (1) absent	0	0	0	0	0	1	1	1	1	-	-	-	0	0	0	0	0	0	0	0	0	0	0	0	0	0	0	0	0	1	0
82	82	90	M. palpopalpalis maxillae primus (0mx12): (0) present; (1) absent	0	0	0	0	0	0	0	0	0	1	1	1	1	1	0	0	0	0	?	0	0	0	0	0	0	0	0	0	0	?	0
56	56	91	Postmentum: (0) not subdivided; (1) subdivided into submentum and mentum	0	0	0	0	0	0	0	0	0	0	0	0	1	1	1	1	1	1	1	1	1	1	1	0	1	1	1	1	0	0	0
57	57	92	Angle between submentum and mentum: (0) less than 60° or absent; (1) more than 60°	-	-	-	-	-	-	-	-	-	-	-	-	0	0	1	?	1	1	0	0	0	0	0	-	0	0	0	0	-	-	-
58	58	93	Curvature of submentum: (0) absent; (1) curved in lateral view	-	-	-	-	-	-	-	-	-	-	-	-	0	0	1	1	0	0	0	0	0	0	0	-	0	-	0	0	-	-	-
59	59	94	Median longitudinal tunnel of labium: (0) absent; (1) present	0	0	0	0	0	0	0	0	0	0	0	0	0	0	0	0	0	0	0	0	0	0	0	0	0	0	0	0	0	1	0
60	60	95	Median cleft of prementum: (0) absent; (1) present	0	1	1	1	1	0	0	0	0	0	0	0	0	0	1	1	1	1	0	0	0	0	0	1	1	0	1	0	0	0	0
-	-	96	Labium: (0) paraglossa and glossa seperated; (1) paraglossa and glossae completly fused	0	0	0	0	0	0	0	0	0	1	1	0	0	0	0	0	0	0	0	0	0	0	0	0	0	0	-	0	0	0	-
61	61	97	Glossa: (0) present; (1) reduced	0	0	0	0	0	0	0	0	0	0	0	0	0	0	0	0	0	0	0	0	0	0	0	0	0	0	1	0	0	0	1
-	-	98	Number of glossae: (0) 2; (1) 1;	0	1	1	1	1	1	1	1	1	-	-	1	1	1	1	1	1	1	1	1	1	1	1	1	1	1	-	1	1	1	-
-	-	99	Number of paraglossae: (0) 2; (1) 1;	0	1	1	1	1	1	1	1	1	-	-	1	1	1	1	1	1	1	1	1	1	1	1	1	1	1	1	1	1	1	1
62	62	100	Shape of paraglossa: (0) cylindrical, as wide as thick; (1) flat, wider than thick; (2) palp-like.	0	0	0	0	0	0	0	1	0	-	-	-	0	0	0	0	0	0	1	1	1	1	1	0	0	1	1	1	0	1	2
63	63	101	Relative length of paraglossae and glossae: (0) about equally long; (1) paraglossae twice as long or longer	0	0	0	0	0	0	0	0	0	0	0	0	1	0	0	0	0	0	1	1	1	1	1	0	0	1	-	1	0	0	-
64	64	102	Orientation of labial palpi: (0) anteriorly or laterally; (1) ventrally or posteriorly	0	1	1	1	1	0	0	0	0	0	0	0	0	0	1	1	1	1	0	0	0	0	0	0	0	0	0	0	0	0	0
65	65	103	Number of labial palpomeres: (0) 3; (1) 1; (2) 2; (3) 4	0	3	3	3	3	0	0	2	0	1	1	1	0	0	0	0	0	0	0	0	0	0	0	0	0	0	0	0	0	1	0
-	119	104	Shape of labial palps: (0) approximately round in cross section; (1) dorsoventrally flattened	0	0	0	0	0	0	0	0	0	1	1	1	0	0	0	0	0	0	0	0	1	0	0	0	0	0	0	0	0	0	0
-	118	105	Length of labial palps: (0) longer than glossae; (1) about as long as the glossae	0	0	0	0	0	0	0	0	0	1	1	1	0	1	0	0	0	0	0	0	0	0	1	0	0	0	0	0	0	0	0
66	66	106	Moveable hooks of labial palpi: (0) absent; (1) present	0	0	0	0	0	0	0	0	0	1	1	1	0	0	0	0	0	0	0	0	0	0	0	0	0	0	0	0	0	0	0
83	83	107	M. postoccipitoglossalis medianus (0la1): (0) present; (1) absent	1	0	0	0	0	1	1	1	1	1	1	1	1	1	1	1	1	1	?	1	1	1	1	1	1	1	1	1	1	1	1
84	84	108	M. postoccipitoglossalis lateralis (0la2): (0) present; (1) absent	1	0	0	0	0	1	1	1	1	1	1	1	1	1	1	1	1	1	?	1	1	1	1	1	1	1	1	1	1	1	1
85	85	109	M. postoccipitoparaglossalis (0la3): (0) present; (1) absent	1	0	0	0	0	1	1	1	1	1	1	1	1	1	1	1	1	1	?	1	1	1	1	1	1	1	1	1	1	1	1
86	86	110	M. postoccipitoprementalis (0la4): (0) present; (1) absent	1	0	0	0	0	1	1	1	1	1	1	1	1	1	1	1	1	1	?	1	1	1	1	1	1	1	1	1	1	1	1
-	-	111	0la5: (0) present; (1) absent	0	0	0	0	0	0	0	0	0	1	1	1	0	0	0	0	0	0	?	0	0	0	0	0	0	0	0	0	0	0	0
-	121	112	Origin of M. tentoriopraementalis inferior 0la5 (M.29): (0) ventral apodeme; (1) posterior tentorial arms; (2) posterior tentorial arms (posttentoria) and postocciput.	1	1	1	1	1	1	1	1	1	-	-	-	0	0	0	0	1	1	?	0	0	0	0	1	0	1	1	1	1	1	1
87	87	113	M. tentorioparaglossalis (0la6): (0) present; (1) absent	0	0	0	0	0	0	1	0	0	1	1	1	0	0	1	1	1	1	?	0	0	0	0	0	0	0	0	0	?	1	0
88	88	114	Origin of M. tentorioparaglossalis (0la6): (0): tentorium; (1) basal edge of prementum	0	0	0	0	0	?	-	0	0	-	-	-	0	0	0	0	0	0	?	1	1	1	1	0	0	1	0	0	0	0	0
89	89	115	M. tentorioglandularis (0la7): (0) present; (1) absent	0	0	0	0	0	1	1	1	1	1	1	1	1	1	1	1	1	1	?	1	1	1	1	1	1	1	1	1	1	1	1
90	90	116	M. submentopraementalis (0la8): (0) present; (1) absent	0	0	0	0	0	0	0	0	0	0	0	0	0	0	0	0	0	0	?	0	0	0	0	0	0	0	0	1	0	0	0
91	91	117	M. submentopraementalis (0la8): (0) one component; (1) two components	0	0	0	0	0	0	0	-	0	0	0	0	0	0	0	0	0	0	?	0	0	0	0	0	0	0	0	-	1	0	0
92	92	118	M. postmentomembranus (0la9): (0) present; (1) absent	0	?	?	?	?	1	1	1	1	1	1	1	1	1	1	1	1	1	?	1	1	1	1	1	1	1	1	1	1	1	1
93	93	119	M. submentomentalis (0la10): (0) absent; (1) present	1	0	0	0	0	0	0	0	0	0	0	0	1	1	0	0	0	0	?	0	0	0	0	0	0	0	0	0	0	0	0
-	-	120	M. praementoparaglossalis (0la11): (0) present; (1) absent	?	0	0	0	0	0	0	0	0	1	1	1	0	0	0	0	0	0	?	0	0	0	0	0	0	0	0	0	0	0	?
94	94	121	M. praementoglossalis (0la12): (0) present; (1) absent	0	0	0	0	0	0	0	0	0	1	1	1	0	0	0	0	0	0	?	0	0	0	0	0	0	1	1	1	0	0	0
-	-	122	M. praementopalpalis internus (0la13): (0) present; (1) absent	0	0	0	0	0	0	0	0	0	0	0	0	0	1	0	0	0	0	?	0	0	0	0	0	0	0	0	0	0	0	1
-	-	123	M. praementopalpalis externus (0la14): (0) present; (1) absent	0	0	0	0	0	1	1	1	1	1	1	1	0	0	0	0	0	0	?	0	0	0	0	0	0	0	0	0	0	0	0
67	67	124	Hypopharynx overlapping paraglossae and glossae 0) absent; 1) present	0	0	0	0	0	0	0	0	0	0	0	0	0	0	1	?	0	0	0	0	0	0	0	0	0	0	0	0	0	0	0
68	68	125	Shape of hypopharynx: (0) slope like; (1) distinctly flattened	0	0	0	0	0	0	0	0	0	0	0	0	0	0	1	1	1	1	0	0	0	0	0	0	0	0	0	0	?	0	-
		126	Superlinguae: (0) present; (1) absent	0	1	1	1	1	0	0	0	0	1	1	1	1	1	1	1	1	1	1	1	1	1	1	1	1	1	?	1	1	1	1
69	69	127	Salivary glands and ductus: (0) present; (1) absent	0	0	0	0	0	1	1	1	1	0	0	0	0	0	0	0	0	0	0	0	0	0	0	0	0	0	0	0	0	0	0
-	120	128	Connection of salivary ducts: (0) connected before opening, Y-shaped; (1) open separately	0	0	0	0	0	-	-	-	-	0	0	0	0	?	0	?	0	0	0	1	1	1	1	0	0	0	?	0	?	?	?
-	123	129	M. frontobuccalis lateralis (0hy2): (0) present; (1) absent	0	0	0	0	0	0	0	0	?	1	1	1	0	0	0	0	0	0	?	0	0	0	0	0	0	1	0	0	0	0	1
95	95	130	M. craniohypopharyngealis (0hy3): (0) present; (1) absent	0	0	0	0	0	?	1	1	1	1	1	1	0	0	1	1	0	0	?	0	0	0	0	0	0	0	0	0	0	0	1
96	96	131	M. postmentoloralis (0hy6): (0) present; (1) absent	0	0	0	0	0	1	1	1	1	1	1	1	1	1	1	1	1	1	?	1	1	1	1	1	1	1	1	1	1	1	1
97	97	132	M. praementosalivaris posterior (0hy8): (0) absent; (1) present	?	1	1	1	1	?	1	1	1	0	0	0	1	1	1	1	1	1	?	1	1	1	1	1	1	1	0	1	1	1	1
98	98	133	M. lorosalivarialis (0hy11): (0) present; (1) absent	?	0	0	0	0	1	1	1	1	1	1	1	1	1	1	1	1	1	?	1	1	1	1	1	1	1	1	1	1	1	1
-	-	134	0hy12: (0) present; (1) absent	1	0	0	0	0	1	1	1	1	0	0	0	0	0	0	0	0	0	0	0	0	0	0	0	0	0	0	1	0	1	0
-	122	135	M. frontobuccalis posterior (0bu3): (0) present; (1) absent	0	0	0	0	0	0	0	0	0	1	1	1	0	0	0	0	0	0	?	0	1	1	1	0	0	0	0	0	0	0	0
103	103	136	M. tentoriobuccalis lateralis (0bu4): (0) absent; (1) present	1	0	0	0	0	1	1	0	1	0	0	0	0	0	1	1	1	1	?	1	1	1	1	0	0	1	0	1	0	0	0
-	-	137	0bu5: (0) present; (1) absent	0	0	0	0	0	0	0	0	0	1	1	1	0	0	0	0	0	0	?	0	0	0	0	0	0	0	1	0	0	0	?
		138	141. M. tentoriobuccalis posterior (0bu6): (0) present; (1) absent.	0	0	0	0	0	0	0	0	0	0	0	0	0	0	0	0	0	0	?	0	0	0	0	0	0	0	0	0	0	1	1
-	124	139	Origin of M. tentoriobuccalis posterior 0bu6 (M.50): (0) anterior and / or posterior bridge, (1) pretentoria	0	0	0	0	0	?	0	0	0	0	0	0	0	0	0	0	0	0	?	1	1	1	1	0	0	0	0	0	0	-	-

## Sheet: Matrix 16.12.11
Machilis	0	2	0	3	0	1	0	?	0	-	0	0	0	0	0	0	-	-	0	0	0	?	1	1	1	-	0	1	0	0	0	1	4	0	0	0	?	?	0	0	0	-	-	-	-	0	-	0	0
Thermobia	0	0	1	1	0	0	0	0	0	-	0	0	0	0	0	0	-	-	0	0	1	-	0	0	0	0	1	1	0	0	0	1	4	0	0	0	0	-	0	0	0	-	-	-	-	0	-	0	1
Lepisma	0	0	1	1	0	0	0	0	0	-	0	0	0	0	0	0	-	-	0	0	1	-	0	0	0	0	1	1	0	0	0	1	4	0	0	?	?	-	?	?	0	-	-	-	-	0	-	0	1
Atelura	0	0	-	-	0	0	0	0	0	-	0	0	0	0	0	0	-	-	0	0	1	-	0	0	0	0	1	1	0	0	0	1	4	0	0	?	?	-	?	?	0	-	-	-	-	0	-	0	1
Tricholepidion	0	2	1	1	0	0	0	0	0	-	0	0	0	0	0	0	-	-	0	0	1	-	0	0	0	0	1	1	0	0	0	1	4	0	0	?	?	-	?	?	0	-	-	-	-	0	-	0	0
Oniscigaster	0	2	0	0	0	0	0	0	0	-	0	0	0	0	0	0	-	-	1	0	0	0	1	0	?	1	1	0	0	0	0	2	3	1	?	1	0	-	1	-	-	-	-	-	-	-	-	1	1
Ephemera	0	2	0	1	0	0	0	0	0	-	0	0	0	0	0	1	0	1	1	0	0	0	1	0	0	1	1	0	0	0	0	2	2	0	1	1	0	-	1	-	-	-	-	-	-	-	-	1	1
Heptagenia	1	2	0	0	0	0	0	0	0	-	0	0	0	0	0	0	-	-	1	0	0	0	1	0	1	1	1	0	0	0	0	2	2	1	1	1	0	-	1	-	-	-	-	-	-	-	-	1	1
Siphlonurus	0	2	0	0	0	0	0	0	0	-	1	0	0	0	0	0	-	-	1	0	?	?	1	0	1	1	1	0	0	0	0	2	2	1	0	?	?	?	1	-	-	-	-	-	-	-	-	1	1
Onychogomphus	0	2	0	0	1	0	0	0	1	0	1	1	0	0	0	1	0	1	0	0	0	0	1	0	1	1	1	0	0	0	0	2	2	1	1	1	0	-	1	-	-	-	-	-	-	-	-	1	1
Lestes	0	2	0	1	0	0	0	0	1	0	1	0	0	0	0	1	0	1	0	0	0	0	1	0	1	1	1	0	0	0	0	2	2	1	1	1	0	-	1	-	-	-	-	-	-	-	-	1	1
Epiophlebia	0	2	0	0	1	0	0	0	1	0	1	1	0	0	0	1	0	1	0	0	0	0	1	0	1	1	1	0	0	0	0	2	2	1	1	1	0	-	1	-	-	-	-	-	-	-	-	1	1
Perla	1	2	0	1	0	0	0	0	1	0	0	0	0	0	0	0	-	-	0	0	0	1	1	0	1	0	0	1	0	0	0	2	2	0	0	1	1	1	0	0	0	-	-	1	-	1	0	1	1
Nemoura	1	2	0	1	0	0	0	0	1	0	0	0	0	0	0	1	0	0	0	0	0	1	1	0	1	0	0	1	0	0	0	2	2	0	1	1	1	1	0	0	0	-	-	1	-	1	0	1	1
Galloisiana	1	0	1	1	0	0	0	0	1	0	0	0	0	0	0	1	0	0	0	0	0	0	1	1	1	0	0	1	0	0	0	4	2	0	1	1	1	0	0	0	0	-	-	-	-	1	1	1	1
Grylloblatta	1	0	1	1	0	0	0	0	1	0	0	0	0	0	0	1	0	0	0	0	0	0	1	1	1	0	0	1	0	0	0	4	2	0	1	1	1	0	0	0	0	-	-	-	-	1	1	1	1
Austrophasma	0	0	0	1	0	0	0	0	1	0	0	0	0	0	1	1	0	0	0	1	0	0	1	0	1	1	0	2	1	0	0	4	5	0	1	1	0	-	0	1	0	-	-	-	-	1	1	1	1
Karoophasma	0	0	0	1	0	0	0	0	1	0	0	0	0	0	1	1	0	0	0	1	0	0	1	0	1	1	0	2	1	0	0	0	0	0	1	1	0	-	0	1	0	-	-	-	-	1	1	1	1
Timema	1	0	0	1	0	0	0	0	1	0	0	0	1	0	0	1	0	0	0	0	0	1	?	?	?	0	0	1	0	0	0	?	?	?	?	1	1	0	0	1	1	?	?	?	?	0	-	0	1
Agathemera	1	0	0	1	0	0	0	0	1	0	0	0	1	0	0	1	0	0	0	0	0	1	1	0	1	0	1	1	0	0	0	4	5	1	0	1	1	0	0	1	1	1	1	0	0	0	-	1	1
Phylium	1	0	0	1	0	0	0	0	1	0	0	0	1	0	0	1	0	0	0	0	0	1	1	0	1	0	1	1	0	1	1	0	5	1	0	1	1	0	0	1	1	1	0	0	0	0	-	1	1
Sipyloidea	1	0	0	1	0	0	0	0	1	0	0	0	1	0	0	1	0	0	0	0	0	1	1	0	1	0	1	1	0	0	0	?	5	1	0	1	1	0	0	1	1	1	0	0	0	0	-	1	1
Megacrania	1	0	0	1	0	0	0	0	1	0	0	0	1	0	0	1	0	0	0	0	0	1	1	0	1	0	1	1	0	0	0	4	?	1	0	1	1	0	0	1	1	1	1	0	0	0	-	1	1
Hymenopus	0	2	0	1	?	0	1	0	1	1	1	0	0	1	0	1	0	0	0	0	0	0	1	0	1	1	0	1	0	0	0	0	0	0	1	1	1	0	0	1	1	1	1	0	0	0	-	1	1
Periplaneta	2	1	0	0	0	0	0	0	1	0	0	0	0	0	0	1	0	0	0	0	0	0	1	0	1	1	0	1	0	0	0	0	0	0	1	1	1	0	0	1	1	1	1	0	0	0	-	1	1
Embia	1	0	0	1	0	0	0	0	1	0	0	0	0	0	0	1	0	0	0	0	0	1	1	0	1	0	0	1	0	0	0	2	2	1	0	1	1	1	0	0	1	0	0	0	1	0	-	1	1
Labidura	1	0	0	1	0	0	0	0	1	0	0	0	0	0	0	1	0	0	0	0	0	?	1	0	1	0	0	1	0	0	0	0	2	1	1	1	1	0	0	0	1	0	0	0	0	1	0	1	1
Locusta	0	2	0	0	0	0	0	0	1	0	0	0	0	0	0	1	0	0	0	0	0	0	1	0	1	1	0	2	0	0	0	4	5	1	1	1	1	0	0	0	1	1	1	1	0	0	-	1	1
Zorotypus	0	2	0	?	0	1	0	1	0	-	0	0	0	0	0	1	0	0	0	0	0	1	1	0	1	?	?	1	0	0	0	4	2	1	0	1	0	-	?	?	?	?	?	?	?	?	?	1	1
Stenopsocus	0	2	0	1	0	0	0	0	1	0	0	0	0	0	0	1	1	0	0	0	0	?	1	0	1	1	1	2	0	0	0	0	5	0	1	1	0	-	?	?	?	?	?	?	?	?	?	1	1
Macroxyela	0	2	0	1	0	1	0	0	0	-	0	0	0	0	0	0	-	-	0	0	0	?	1	0	1	1	1	1	0	1	0	0	5	0	0	1	0	-	0	0	0	-	-	-	-	0	-	1	1
[truncated: 91 more columns]
