# Supplementary material for: Head morphology of Tricholepidion gertschi indicates monophyletic Zygentoma
Source: Front Zool. 2014 Mar 13;11:16. doi: 10.1186/1742-9994-11-16 (PMC3975249; doi:10.1186/1742-9994-11-16)
Supplement: Additional file 3 — Character state matrix in nexus format: (?) refers to a missing or unclear character state, (-) to inapplicable characters. [file 1742-9994-11-16-S3.NEX]

#NEXUS
[written Wed Aug 08 17:43:46 CEST 2012 by Mesquite  version 2.72 (build 527) at wszfmk178/131.220.75.11]

BEGIN TAXA;
	TITLE Taxa;
	DIMENSIONS NTAX=29;
	TAXLABELS
		Machilis Thermobia Tricholepidion Oniscigaster Ephemera_ Heptagenia Siphlonurus Gomphus Lestes Epiophlebia Perla Nemoura Galloisiana_ Grylloblatta Austrophasma Karoophasma Timema Agathemera Phylium Sipyloidea Megacrania Hymenopus Periplaneata Embia Labidura Locusta Zorotypus Stenopsocus Macroxylea 
	;

END;


BEGIN CHARACTERS;
	TITLE  Character_Matrix;
	DIMENSIONS  NCHAR=140;
	FORMAT DATATYPE = STANDARD GAP = - MISSING = ? SYMBOLS = "  0 1 2 3 4 5";
	MATRIX
	Machilis        0203010?0-000000--000?111-0100014000??000----0-000---000000052--00--100000000?03000110051000--00000000000001111010000001?00000000000??101000
	Thermobia       001100000-000000--001-000011000110000-000----0-011---010000011--0100010000000?00000010041000--0000110003000000001000000000000010000010000000
	Tricholepidion  021100000-100000--00??0001110001400?????0----0-001---010000011--0100000000000?00000010001000--000011001300000000200000000000010000010000000?
	Oniscigaster    020000000-000000--100010?110000231?10-1--------11-000010111100--0110010000000-100-0200030100--00001100000001111010?1001000010001-0?1?110100?
	Ephemera_       020100000-000001011000100110000220110-1--------110000010111100--0110010000000-100-0200031100--00001100000001111011-1001000010001-01111101000
	Heptagenia      120000000-000000--1000101110000221110-1--------110000010111100--0110010000000-110-0200030100--00001110020001111010010-1000010001-01111100000
	Siphlonurus     020000000-100000--10??1011100002210???1--------110000010111100--0110010000000-100-0200030100--0000110000000111101001001000010001-?1111101000
	Gomphus         0200100010110001010000101110000221110-1--------111000010111111--0121111000001--00-0100-21-10--0010---00111111111-1-1001011010010011101010100
	Lestes          0201000010100001010000101110000221110-1--------111000010111111--0121111000001--00-0100-21-10--0010---00111111111-1-1001011010010011101010100
	Epiophlebia     0200100010110001010000101110000221110-1--------111000010111111--0121111001001--00-0100-21-10--000011-00111111111-1-1001011010010011101010100
	Perla           1201000010000000--00011010010002200111000--1-10110100010111123--0121111111000?00000110001011000000110100000111100001001100000010000111000000
	Nemoura         12010000100000010000011010010002201111000--1-10110100010111123--0121111111000?00000110001011000000110000010111100001001100100010?00111000000
	Galloisiana_    10110000100000010000001110010004201110000----11110100010111101--0121111011000000000011001001110100110010000111100101001000001110001111001000
	Grylloblatta    10110000100000010000001110010004201110000----11110100010111100--0121111011000?0000011100?001?1010011001000011110010100100000?110?01111001000
	Austrophasma    0001000010000011000100101102100450110-010----11110000010111145--0121111011000000000110001001100100110010000111101101001000000110000111001000
	Karoophasma     0001000010000011000100101102100000110-010----11110000010111145--0121111011000000000110001001100100110010000111101101001000000110000111001000
	Timema          1001000010001001000001???001000????110011????0-010000010????11-0012111????0000000001100000?1000000111100000?????????????????00100?????0?????
	Agathemera      1001000010001001000001101011000451011001111000-110000010111111-00121111011000000000010100001000000111100000111100011001000000010100111001001
	Phylium         1001000010001001000001101011011051011001110000-110000010111134110121111011000200000310101001000000111100100111100011001000000010100111011001
	Sipyloidea      1001000010001001000001101011000?51011001110000-110010010111134000121111011000100000010101001000000111100000111100011001000000010100111011001
	Megacrania      10010000100010010000011010110004?1011001111000-110010010111134210121111011000?00000110101001000000111100010111100011001000000010100111011001
	Hymenopus       0201?01011100101000000101101000000111001111000-110001111111111--1121111011000000010110001000--0100110000000111101001001000000010000111000000
	Periplaneata    2100000010000001000000101101000000111001111000-110001010111111--1121111011000000010110001001000100110000000111100001001000000010000111000000
	Embia           1001000010000001000001101001000221011100100010-110000011111110--0121111011000?000001100000010-0000111100000111101011001001000010010111001000
	Labidura        100100001000000100000?1010010000211110001000010110100011111111--0121111?11000?00000?100000010001-1-11-000001111010010010010000?0?00101000100
	Locusta         0200000010000001000000101102000451111000111100-11000001111111?--0121111?110000000000100000010000001111000001111010011-1001000010000111101000
	Zorotypus       020?01010-000001000001101??1000421010-?????????110000011111123--01211111110100001?0110001000--0000110000000111101?01011000000?10?00111000000
	Stenopsocus     020100001000000110000?101112000050110-?????????1100000111111??--0121111011110?01101-100101?0--1000111001000111101101001000000010?0011110001-
	Macroxylea      020101000-000000--000?101111010050010-000----0-1100000111111?2--0121111111010?02101-10001000--00-1-12-000001111010010010?0100-10?11111000?1-

;

END;
BEGIN ASSUMPTIONS;
	TYPESET * UNTITLED   =  unord:  1 -  140;

END;

BEGIN MESQUITECHARMODELS;
	ProbModelSet * UNTITLED   =  'Mk1 (est.)':  1 -  140;
END;

Begin MESQUITE;
		MESQUITESCRIPTVERSION 2;
		TITLE AUTO;
		tell ProjectCoordinator;
		timeSaved 1344440626846;
		getEmployee #mesquite.minimal.ManageTaxa.ManageTaxa;
		tell It;
			setID 0 1865981064154812186;
		endTell;
		getEmployee #mesquite.charMatrices.ManageCharacters.ManageCharacters;
		tell It;
			setID 0 6027878924101415483;
			checksumv 0 2 2010887122 null  numChars 140   short true   bits 63   states 63   sumSquaresStatesOnly 24988.0   NumFiles 1 NumMatrices 1;
		endTell;
		getWindow;
		tell It;
			suppress;
			setResourcesState true false 100;
			setPopoutState 400;
			setExplanationSize 0;
			setAnnotationSize 0;
			setFontIncAnnot 0;
			setFontIncExp 0;
			setSize 700 464;
			setLocation 8 8;
			setFont SanSerif;
			setFontSize 10;
			getToolPalette;
			tell It;
			endTell;
			desuppress;
		endTell;
		endTell;
end;
